# Supplementary material for: Waning of SARS-CoV-2 booster viral-load reduction effectiveness
Source: Nat Commun. 2022 Mar 4;13:1237. doi: 10.1038/s41467-022-28936-y (PMC8897467; doi:10.1038/s41467-022-28936-y)
Supplement: Supplementary file 4 — Source Data [file 41467_2022_28936_MOESM4_ESM.zip]

Archive with 7 entries (7 files):
- Extended Data Figure 1 - E.csv
- Extended Data Figure 1 - N.csv
- Extended Data Figure 2.csv
- Extended Data Figure 3 - E.csv
- Extended Data Figure 3 - N.csv
- Extended Data Figure 3 - RdRp.csv
- Figure 1 - RdRp.csv
