# Supplementary material for: Waning of SARS-CoV-2 booster viral-load reduction effectiveness
Source: Nat Commun. 2022 Mar 4;13:1237. doi: 10.1038/s41467-022-28936-y (PMC8897467; doi:10.1038/s41467-022-28936-y)
Supplement: Supplementary file 4 — Source Data [file 41467_2022_28936_MOESM4_ESM.zip › Extended Data Figure 1 - E.csv]

	column #	coefficients	coefficients error
0	1.0	3.7025746262461796	0.985966245065071
1	2.0	1.6578322631331188	0.7529317122500657
2	3.0	0.5388364221713564	0.24368965841699147
3	4.0	0.28190977731051703	0.09353082932478864
4	5.0	0.05185320527584114	0.08932381172088037
5	6.0	2.698316890784943	0.17750094855653792
6	7.0	1.300509803978109	0.29186092154436677
7	8.0	1.0147312514250686	0.46043992059123495
