# Supplementary material for: Waning of SARS-CoV-2 booster viral-load reduction effectiveness
Source: Nat Commun. 2022 Mar 4;13:1237. doi: 10.1038/s41467-022-28936-y (PMC8897467; doi:10.1038/s41467-022-28936-y)
Supplement: Supplementary file 4 — Source Data [file 41467_2022_28936_MOESM4_ESM.zip › Extended Data Figure 1 - N.csv]

	column #	coefficients	coefficients error
0	1.0	3.8509597761217993	1.017155402769399
1	2.0	1.8224845906055052	0.7611311525042782
2	3.0	0.6289392781805629	0.24682889625260518
3	4.0	0.31269279360209	0.09454594749821861
4	5.0	0.08217703991069936	0.09030282197970474
5	6.0	2.746048401671839	0.1795124604762827
6	7.0	1.4319062448766697	0.29505094578146046
7	8.0	0.8163796252341857	0.4671450520787544
