# Supplementary material for: Waning of SARS-CoV-2 booster viral-load reduction effectiveness
Source: Nat Commun. 2022 Mar 4;13:1237. doi: 10.1038/s41467-022-28936-y (PMC8897467; doi:10.1038/s41467-022-28936-y)
Supplement: Supplementary file 4 — Source Data [file 41467_2022_28936_MOESM4_ESM.zip › Extended Data Figure 2.csv]

	bar #	days 7-30	days 31-60	days 61-120
0	1.0	0.06702702702702704	0.056962025316455694	0.057971014492753624
1	2.0	0.20216216216216215	0.21202531645569622	0.14492753623188406
2	3.0	0.24432432432432433	0.21835443037974686	0.26811594202898553
3	4.0	0.2	0.19936708860759492	0.17391304347826086
4	5.0	0.1610810810810811	0.18037974683544303	0.17391304347826086
5	6.0	0.0908108108108108	0.10126582278481013	0.13768115942028986
6	7.0	0.032432432432432434	0.03164556962025317	0.043478260869565216
7	8.0	0.0021621621621621626	0.0	0.0
