# Supplementary material for: Waning of SARS-CoV-2 booster viral-load reduction effectiveness
Source: Nat Commun. 2022 Mar 4;13:1237. doi: 10.1038/s41467-022-28936-y (PMC8897467; doi:10.1038/s41467-022-28936-y)
Supplement: Supplementary file 4 — Source Data [file 41467_2022_28936_MOESM4_ESM.zip › Extended Data Figure 3 - E.csv]

	column #	coefficients	coefficients error
0	1.0	3.979339490164479	1.0064713875016122
1	2.0	1.6239886571009743	0.7533102710475891
2	3.0	0.5031060553184581	0.24541129877346382
3	4.0	0.2489751510739575	0.09481810881760193
4	5.0	0.018249164315456312	0.09079163945213313
5	6.0	2.650086246048854	0.17917792926366377
6	7.0	1.25910289543247	0.2935291182239998
7	8.0	0.9589192342528836	0.4617845840241438
