# Supplementary material for: Waning of SARS-CoV-2 booster viral-load reduction effectiveness
Source: Nat Commun. 2022 Mar 4;13:1237. doi: 10.1038/s41467-022-28936-y (PMC8897467; doi:10.1038/s41467-022-28936-y)
Supplement: Supplementary file 4 — Source Data [file 41467_2022_28936_MOESM4_ESM.zip › Extended Data Figure 3 - N.csv]

	column #	coefficients	coefficients error
0	1.0	4.160458438098539	1.0389433886656736
1	2.0	1.7913436670510219	0.7613267028935248
2	3.0	0.5955686235305127	0.24851641663237653
3	4.0	0.28147459084669	0.09582388118946315
4	5.0	0.0509669286016301	0.09176486649410684
5	6.0	2.7038245665033624	0.18116427112131123
6	7.0	1.3924432013413721	0.2966651612708393
7	8.0	0.7595970729986199	0.4683864446411736
