# Supplementary material for: Waning of SARS-CoV-2 booster viral-load reduction effectiveness
Source: Nat Commun. 2022 Mar 4;13:1237. doi: 10.1038/s41467-022-28936-y (PMC8897467; doi:10.1038/s41467-022-28936-y)
Supplement: Supplementary file 4 — Source Data [file 41467_2022_28936_MOESM4_ESM.zip › Extended Data Figure 3 - RdRp.csv]

	column #	coefficients	coefficients error
0	1.0	4.493577209102249	1.0142560427669849
1	2.0	1.591990922107895	0.7680400682882746
2	3.0	0.5369738731161506	0.24787732344483016
3	4.0	0.27329736545399896	0.0958719515121065
4	5.0	0.040466923706725666	0.09178429253314507
5	6.0	2.64458144593128	0.1817805761889493
6	7.0	1.2536274582127724	0.2971787853678947
7	8.0	0.7823109687716219	0.4682651500261288
