# Supplementary material for: Waning of SARS-CoV-2 booster viral-load reduction effectiveness
Source: Nat Commun. 2022 Mar 4;13:1237. doi: 10.1038/s41467-022-28936-y (PMC8897467; doi:10.1038/s41467-022-28936-y)
Supplement: Supplementary file 4 — Source Data [file 41467_2022_28936_MOESM4_ESM.zip › Figure 1 - RdRp.csv]

	column #	coefficients	coefficients error
0	1.0	4.19775919957715	0.9940104307890651
1	2.0	1.6244727906451928	0.767979210973858
2	3.0	0.5684388429456098	0.2462335282537058
3	4.0	0.30429554665023417	0.094602717122374
4	5.0	0.0723329476428205	0.09032937505860252
5	6.0	2.6917096212223104	0.1801454567499319
6	7.0	1.3000346769170275	0.29560701266425304
7	8.0	0.8415257885951046	0.46710259457683007
